# Supplementary material for: Graph Topology Reframes the Coherence of Cell-State Manifold Inference under Heterogeneous Single-Cell Observations
Source: Comput Struct Biotechnol J. 2026 Jun 3;35(1):0087. doi: 10.34133/csbj.0087 (PMC13230998; doi:10.34133/csbj.0087)
Supplement: Supplementary 1 — Figs. S1 to S4 [file csbj.0087.f1.zip]

Archive with 22 entries (21 files):
- Supplementary Figures/.DS_Store
- Supplementary Figures/Supplementary Figure 1B.html
- Supplementary Figures/Supplementary Figure 1E.html
- Supplementary Figures/Supplementary Figure 1F.html
- Supplementary Figures/Supplementary Figure 2A.html
- Supplementary Figures/Supplementary Figure 2D.html
- Supplementary Figures/Supplementary Figure 2F.html
- Supplementary Figures/Supplementary Figure 2H.html
- Supplementary Figures/Supplementary Figure 2J.html
- Supplementary Figures/Supplementary Figure 3A.html
- Supplementary Figures/Supplementary Figure 3B.html
- Supplementary Figures/Supplementary Figure 3C.html
- Supplementary Figures/Supplementary Figure 3J.html
- Supplementary Figures/Supplementary Figure 3K.html
- Supplementary Figures/Supplementary Figure 3L.html
- Supplementary Figures/Supplementary Figure 4.html
- Supplementary Figures/Supplementary Figure Legends V3.pdf
- Supplementary Figures/Supplementary Figures (not interactive).pdf
- Supplementary Figures/
- Integrated supplementary figures.pdf
- Supplementary Figure Legends V3.docx
- Supplementary Figures_not interactive.pdf
